# Supplementary material for: SARS-CoV-2 Variants in Paraguay: Detection and Surveillance with an Economical and Scalable Molecular Protocol
Source: Viruses. 2022 Apr 22;14(5):873. doi: 10.3390/v14050873 (PMC9145602; doi:10.3390/v14050873)
Supplement: Supplementary file 1 [file viruses-14-00873-s001.zip]

Archive with 1 entries (1 files):
- viruses-1643158-supplementary.pdf
